# Supplementary material for: Characterization of probiotic Escherichia coli isolates with a novel pan-genome microarray
Source: Genome Biol. 2007 Dec 18;8(12):R267. doi: 10.1186/gb-2007-8-12-r267 (PMC2246269; doi:10.1186/gb-2007-8-12-r267)
Supplement: Additional data file 2 — Annotated genes found in each of the four Symbioflor2 isolates but not in the MG1655 control strain. [file gb-2007-8-12-r267-S2.xls]

## Sheet: G12
group_id	accession	gene	definition
233	P03034	RPC1_LAMBD	Repressor protein CI - Bacteriophage lambda
253	Q47318	IUCC_ECOLI	Aerobactin siderophore biosynthesis protein iucC - Escherichia coli
277	P44068	Y882_HAEIN	Protein HI0882 - Haemophilus influenzae
373	Q6H9U1	Q6H9U1_9CAUD	Putative structural component - Phage BP-4795
398	P36275	VSHP_BPP21	Head decoration protein (Head protein GPshp) - Bacteriophage P21 (Bacteriophage 21)
451	Q0TGC4	Q0TGC4_ECOL5	Putative membrane protein - Escherichia coli O6:K15:H31 (strain 536 / UPEC)
472	Q8X3S9	Q8X3S9_ECO57	Partial tonB-like membrane protein encoded within prophage CP-933N - Escherichia coli O157:H7
496	Q0TGC3	Q0TGC3_ECOL5	Putative phosphotriesterase - Escherichia coli O6:K15:H31 (strain 536 / UPEC)
557	P45773	GSPG_VIBCH	General secretion pathway protein G precursor (Cholera toxin secretion protein epsG) - Vibrio cholerae
600	A1AFP1	A1AFP1_ECOK1	Putative saframycin Mx1 synthetase B - Escherichia coli O1:K1 / APEC
642	Q0TDF6	Q0TDF6_ECOL5	Hypothetical type II secretion protein GspJ - Escherichia coli O6:K15:H31 (strain 536 / UPEC)
672	P03730	VTAI_LAMBD	Tail assembly protein I - Bacteriophage lambda
747	P03730	VTAI_LAMBD	Tail assembly protein I - Bacteriophage lambda
987	Q8X3X7	Q8X3X7_ECO57	Putative antirepressor of prophage CP-933N - Escherichia coli O157:H7
1008	P03709	VPF1_LAMBD	DNA packaging protein FI - Bacteriophage lambda
1064	P26470	RFAK_SALTY	Lipopolysaccharide 1,2-N-acetylglucosaminetransferase (EC 2.4.1.56) - Salmonella typhimurium
1106	A1AEG1	A1AEG1_ECOK1	Bacteriophage V tail protein - Escherichia coli O1:K1 / APEC
1156	P03712	VCAD_LAMBD	Head decoration protein (gpD) (Major capsid protein D) - Bacteriophage lambda
1309	Q8FDZ8	HLYB_ECOL6	Alpha-hemolysin translocation ATP-binding protein hlyB - Escherichia coli O6
1392	P09984	HLC1_ECOLI	Hemolysin-activating lysine-acyltransferase hlyC (EC 2.3.1.-) (Toxin-activating protein C, J96) (Hemolysin C) - Escherichia coli
1422	A1AJB2	A1AJB2_ECOK1	Putative acetyl-CoA:acetoacetyl-CoA transferase - Escherichia coli O1:K1 / APEC
1461	A2UCM6	A2UCM6_ECOLI	Phosphopantetheine-binding - Escherichia coli B
1491	P27240	RFAY_ECOLI	Lipopolysaccharide core biosynthesis protein rfaY - Escherichia coli
1518	A2UCM5	A2UCM5_ECOLI	8-amino-7-oxononanoate synthase (EC 2.3.1.47) - Escherichia coli B
1669	Q08J93	Q08J93_9CAUD	Putative terminase small subunit - Stx2-converting bacteriophage 86
1748	Q3Z1J8	Q3Z1J8_SHISS	Putative transposase - Shigella sonnei (strain Ss046)
1778	P03733	VMTV_LAMBD	Major tail protein V - Bacteriophage lambda
1854	Q0T9C0	Q0T9C0_ECOL5	Putative superfamily I DNA helicases - Escherichia coli O6:K15:H31 (strain 536 / UPEC)
1860	O82899	YUBG_ECO57	Uncharacterized protein yubG - Escherichia coli O157:H7
1893	Q0T5Q0	Q0T5Q0_SHIF8	Putative head maturation protease of prophage - Shigella flexneri serotype 5b (strain 8401)
1900	P39187	YTFJ_ECOLI	Protein ytfJ precursor - Escherichia coli
1948	A1AEH6	A1AEH6_ECOK1	Bacteriophage V small terminase subunit - Escherichia coli O1:K1 / APEC
1995	Q9S138	Q9S138_ECOLI	Orf20 protein - Escherichia coli
2063	Q8FDV5	Q8FDV5_ECOL6	ShiF protein - Escherichia coli O6
2111	P03735	VMTT_LAMBD	Minor tail protein T - Bacteriophage lambda
2137	P50359	Y4HO_RHISN	Hypothetical 12.8 kDa protein y4hO - Rhizobium sp. (strain NGR234)
2265	O68900	PET_ECOLI	Serine protease pet precursor (EC 3.4.21.-) (Plasmid-encoded toxin pet) - Escherichia coli
2299	P25742	RFAQ_ECOLI	Lipopolysaccharide core biosynthesis glycosyltransferase rfaQ (EC 2.-.-.-) - Escherichia coli
2328	A2UGV1	A2UGV1_ECOLI	Fumarate reductase/succinate dehydrogenase flavoprotein domain protein - Escherichia coli B
2367	A1AEH3	A1AEH3_ECOK1	Pro-head protease - Escherichia coli O1:K1 / APEC
2500	Q0TLB2	Q0TLB2_ECOL5	Putative lipoprotein - Escherichia coli O6:K15:H31 (strain 536 / UPEC)
2501	P45779	GSPD_VIBCH	General secretion pathway protein D precursor (Cholera toxin secretion protein epsD) - Vibrio cholerae
2573	P06615	REDF_ECOLI	Resolvase (Protein D) - Escherichia coli
2635	P39347	INTB_ECOLI	Prophage P4 integrase (Int(P4)) - Escherichia coli
2693	P68655	VG03_ECOL6	P21 prophage-derived head-stabilizing protein (Head protein gp3) - Escherichia coli O6
2731	A2UGV4	A2UGV4_ECOLI	Enoyl-CoA hydratase/isomerase - Escherichia coli B
2767	Q3YYA5	Q3YYA5_SHISS	Putative cytoplasmic protein - Shigella sonnei (strain Ss046)
2871	Q0TGC6	Q0TGC6_ECOL5	Putative carbohydrate kinase - Escherichia coli O6:K15:H31 (strain 536 / UPEC)
3020	P03713	HEAD_LAMBD	Major head protein (gpE) (Major coat protein) - Bacteriophage lambda
3067	P03688	VRPO_LAMBD	Replication protein O - Bacteriophage lambda
3129	Q7AHI1	Q7AHI1_ECO57	VgrG protein - Escherichia coli O157:H7
3130	Q0T7W0	Q0T7W0_SHIF8	Putative bacteriophage protein - Shigella flexneri serotype 5b (strain 8401)
3138	P68649	HEAD_ECOL6	P21 prophage-derived major head protein (Head protein gp7) - Escherichia coli O6
3152	P03708	TERL_LAMBD	Terminase large subunit (DNA packaging protein A) (GpA) - Bacteriophage lambda
3238	P11295	IUCD_ECOLI	L-lysine 6-monooxygenase (EC 1.14.13.59) (Lysine 6-N-hydroxylase) (Lysine N(6)-hydroxylase) (Lysine-N-oxygenase) - Escherichia coli
3367	Q68J82	Q68J82_ECOLI	NikA - Escherichia coli
3495	Q6H9U3	Q6H9U3_9CAUD	Putative head-tail adaptor - Phage BP-4795
3544	Q7AEA7	Q7AEA7_ECO57	Major tail protein - Escherichia coli O157:H7
3567	A1AG43	A1AG43_ECOK1	Putative phosphotransferase system enzyme subunit - Escherichia coli O1:K1 / APEC
3572	A1AEH0	A1AEH0_ECOK1	Bacteriophage head tail adaptor - Escherichia coli O1:K1 / APEC
3584	P03689	VRPP_LAMBD	Replication protein P - Bacteriophage lambda
3599	P09986	HLYDC_ECOLI	Hemolysin secretion protein D, chromosomal - Escherichia coli
3638	P15026	ISTB_PSEAE	Insertion sequence IS21 putative ATP-binding protein - Pseudomonas aeruginosa
3650	A1AJQ3	A1AJQ3_ECOK1	Putative regulatory protein - Escherichia coli O1:K1 / APEC
3681	P36693	TERL_BPP21	Terminase large subunit (Gp2) - Bacteriophage P21 (Bacteriophage 21)
3694	Q3YYA4	Q3YYA4_SHISS	Putative cytoplasmic protein - Shigella sonnei (strain Ss046)
3731	Q9S4W7	YUBI_ECOLI	Putative antirestriction protein yubI - Escherichia coli
3803	A1A9H2	A1A9H2_ECOK1	TnpA (ISEc12 putative ATP-binding protein) - Escherichia coli O1:K1 / APEC
3817	Q0TCX2	Q0TCX2_ECOL5	PTS system, N-acetylgalactosamine-specific IID component (AgaE) - Escherichia coli O6:K15:H31 (strain 536 / UPEC)
3825	O52717	RBTT_KLEPN	Ribitol transporter - Klebsiella pneumoniae
3934	Q9ZEK7	Q9ZEK7_ECOLI	HsdS protein - Escherichia coli
3948	P76168	INTQ_ECOLI	Putative lambdoid prophage Qin defective integrase (Fragment) - Escherichia coli
3966	Q0TDF4	Q0TDF4_ECOL5	Hypothetical type II secretion protein GspH - Escherichia coli O6:K15:H31 (strain 536 / UPEC)
3984	A2UGU8	A2UGU8_ECOLI	TRAP dicarboxylate transporter, DctP subunit precursor - Escherichia coli B
4030	Q0TIS9	Q0TIS9_ECOL5	Hypothetical phage protein - Escherichia coli O6:K15:H31 (strain 536 / UPEC)
4054	Q47718	INSO2_ECOLI	Putative transposase insO for insertion sequence element IS911B - Escherichia coli
4084	Q0SYF3	Q0SYF3_SHIF8	Lipopolysaccharide 1,2-glucosyltransferase - Shigella flexneri serotype 5b (strain 8401)
4123	Q1R875	Q1R875_ECOUT	Portal protein - Escherichia coli (strain UTI89 / UPEC)
4210	P03710	VMCB_LAMBD	Portal protein B (GpB) (Minor capsid protein B) [Contains: Protein B*] - Bacteriophage lambda
4288	A2UP21	A2UP21_ECOLI	Putative replication protein - Escherichia coli B
4314	P03066	REP2_ECOLI	Replication initiation protein - Escherichia coli
4319	P76168	INTQ_ECOLI	Putative lambdoid prophage Qin defective integrase (Fragment) - Escherichia coli
4331	P27077	VINT_BPP21	Integrase - Bacteriophage P21 (Bacteriophage 21)
4462	Q03544	VEAA_BPP22	Eaa protein - Bacteriophage P22
4507	Q3Z440	Q3Z440_SHISS	Putative bacteriophage protein - Shigella sonnei (strain Ss046)
4520	Q31Z10	Q31Z10_SHIBS	Hypothetical bacteriophage protein - Shigella boydii serotype 4 (strain Sb227)
4522	Q1R2B2	Q1R2B2_ECOUT	DNA adenine methylase - Escherichia coli (strain UTI89 / UPEC)
4531	Q0T7T5	Q0T7T5_SHIF8	Putative phage-related DNA recombination protein - Shigella flexneri serotype 5b (strain 8401)
4581	Q5K5V8	Q5K5V8_ECOLI	Putative transposase - Escherichia coli
4592	P31705	GSPF_PECCC	General secretion pathway protein F (Pectic enzymes secretion protein outF) - Pectobacterium carotovorum subsp. carotovorum (Erwinia carotovora subsp. carotovora)
4692	P16919	RHSD_ECOLI	Protein rhsD precursor - Escherichia coli
4745	Q9S100	Q9S100_ECOLI	StbA protein - Escherichia coli
4749	A2UGV6	A2UGV6_ECOLI	Short-chain dehydrogenase/reductase SDR - Escherichia coli B
4750	Q8FIH8	Q8FIH8_ECOL6	Prophage Qin DNA packaging protein NU1 homolog - Escherichia coli O6
4762	P03731	VMTZ_LAMBD	Minor tail protein Z (GpZ) - Bacteriophage lambda
4877	Q8X895	Q8X895_ECO57	Putative envelope protein encoded within prophage CP-933N - Escherichia coli O157:H7
4914	Q5I3J6	Q5I3J6_ECOLI	Aec69 - Escherichia coli
4923	P03736	VMTH_LAMBD	Minor tail protein H [Contains: Minor tail protein H*] - Bacteriophage lambda
4958	A2UGV0	A2UGV0_ECOLI	Tripartite ATP-independent periplasmic transporter, DctQ component precursor - Escherichia coli B
4965	Q3Z5E5	Q3Z5E5_SHISS	Hcp-like protein - Shigella sonnei (strain Ss046)
4967	A1AEG3	A1AEG3_ECOK1	Bacteriophage V tail/DNA circulation protein - Escherichia coli O1:K1 / APEC
5024	P36273	VG05_BPP21	Head-tail preconnector protein GP5 [Contains: Scaffold protein GP6 (Head protein GP6)] - Bacteriophage P21 (Bacteriophage 21)
5027	Q3Z2N9	Q3Z2N9_SHISS	Antitermination protein Q - Shigella sonnei (strain Ss046)
5102	P08715	HLYAP_ECOLI	Hemolysin, plasmid - Escherichia coli
5118	Q3Z3P9	Q3Z3P9_SHISS	Hypothetical bacteriophage protein - Shigella sonnei (strain Ss046)
5121	A2UP23	A2UP23_ECOLI	Putative methyltransferase - Escherichia coli B
5136	A1AEG2	A1AEG2_ECOK1	Putative tail protein - Escherichia coli O1:K1 / APEC
5218	P03698	VBET_LAMBD	Recombination protein bet - Bacteriophage lambda
5220	O82902	YUBJ_ECO57	Uncharacterized protein yubJ - Escherichia coli O157:H7
5252	Q0T1M8	Q0T1M8_SHIF8	Putative replication protein DnaC - Shigella flexneri serotype 5b (strain 8401)
5284	P29444	XYLB_KLEPN	Xylulose kinase (EC 2.7.1.17) (Xylulokinase) - Klebsiella pneumoniae
5511	P04890	VINT_BPP22	Integrase - Bacteriophage P22
5516	P19816	RFAI_SALTY	Lipopolysaccharide 1,3-galactosyltransferase (EC 2.4.1.44) (Lipopolysaccharide 3-alpha-galactosyltransferase) - Salmonella typhimurium
5532	P03711	VCAC_LAMBD	Minor capsid protein C (GPC) [Contains: Capsid assembly protein NU3] - Bacteriophage lambda
5578	Q8FIM1	Q8FIM1_ECOL6	Prophage lambda integrase - Escherichia coli O6
5600	P03714	VCF2_LAMBD	Tail attachment protein (Minor capsid protein FII) - Bacteriophage lambda
5658	Q8SBG5	Q8SBG5_BPSF5	Tail protein - Bacteriophage SfV (Shigella flexneri bacteriophage V)
5669	Q8VPC3	Q8VPC3_ECOLI	Hypothetical type II secretion protein - Escherichia coli
5745	Q0TIS2	Q0TIS2_ECOL5	Phage-related repressor protein - Escherichia coli O6:K15:H31 (strain 536 / UPEC)
5844	P03735	VMTT_LAMBD	Minor tail protein T - Bacteriophage lambda
5881	Q47316	IUCA_ECOLI	Aerobactin siderophore biosynthesis protein iucA - Escherichia coli
5882	P14820	RPC2_BPPH8	Regulatory protein CII - Bacteriophage phi-80
5889	Q6H9T7	Q6H9T7_9CAUD	Putative tail component - Phage BP-4795
5900	Q776H8	Q776H8_9CAUD	N protein - Stx2 converting bacteriophage I
6039	P03731	VMTZ_LAMBD	Minor tail protein Z (GpZ) - Bacteriophage lambda
6050	Q0TDF7	Q0TDF7_ECOL5	Hypothetical type II secretion protein GspK - Escherichia coli O6:K15:H31 (strain 536 / UPEC)
6052	Q7AF68	Q7AF68_ECO57	Putative excisionase - Escherichia coli O157:H7
6077	Q2VZP8	Q2VZP8_MAGMM	Predicted translation initiation factor 2B subunit - Magnetospirillum magneticum (strain AMB-1 / ATCC 700264)
6129	Q52133	Q52133_9ZZZZ	E.coli plasmid pColBM-Cl139 D protein - Plasmid ColBM-Cl139
6150	A1AJQ6	A1AJQ6_ECOK1	Putative antirepressor - Escherichia coli O1:K1 / APEC
6289	Q8X755	Q8X755_ECO57	Putative capsid protein of prophage CP-933C (Putative major head protein) - Escherichia coli O157:H7
6294	Q9S101	Q9S101_ECOLI	StbB protein (Stability protein) - Escherichia coli
6313	Q3Z3B4	Q3Z3B4_SHISS	Putative transposase subunit - Shigella sonnei (strain Ss046)
6318	Q7WUB1	Q7WUB1_ECOLI	Relaxase - Escherichia coli
6404	P75987	ELBA_ECOLI	Enhancing lycopene biosynthesis protein 1 - Escherichia coli
6406	Q8X5I8	Q8X5I8_ECO57	Putative response regulator; hexosephosphate transport (Putative transcription regulator) - Escherichia coli O157:H7
6422	Q08JD7	Q08JD7_ECOLI	Putative transposase - Escherichia coli
6428	Q7AF22	Q7AF22_ECO57	Putative head portal protein - Escherichia coli O157:H7
6434	Q8X7P7	GNE_ECO57	UDP-N-acetylglucosamine 4-epimerase (EC 5.1.3.7) (UDP-GlcNAc 4-epimerase) - Escherichia coli O157:H7
6438	A1AA57	A1AA57_ECOK1	Truncated TonB-like membrane protein encoded within prophage - Escherichia coli O1:K1 / APEC
6448	Q8XB95	Q8XB95_ECO57	Putative invasin - Escherichia coli O157:H7
6470	Q8FDU7	NANA2_ECOL6	N-acetylneuraminate lyase 2 (EC 4.1.3.3) (N-acetylneuraminic acid aldolase 2) (N-acetylneuraminate pyruvate-lyase 2) (Sialic acid lyase 2) (Sialate lyase 2) (Sialic acid aldolase 2) - Escherichia coli O6
6476	Q44123	FBPB_ACTPL	Ferric transport system permease protein fbpB - Actinobacillus pleuropneumoniae (Haemophilus pleuropneumoniae)
6513	Q0T1M9	Q0T1M9_SHIF8	Hypothetical bacteriophage protein - Shigella flexneri serotype 5b (strain 8401)
6539	Q8FAQ7	Q8FAQ7_ECOL6	Putative iron-regulated outer membrane virulence protein - Escherichia coli O6
6573	Q0TLB4	Q0TLB4_ECOL5	Putative membrane protein - Escherichia coli O6:K15:H31 (strain 536 / UPEC)
6576	A1AEC0	A1AEC0_ECOK1	Transposase for ISEc12 - Escherichia coli O1:K1 / APEC
6609	Q83LW0	Q83LW0_SHIFL	Putative helicase - Shigella flexneri
6628	Q06259	DOC_BPP1	Death on curing protein - Bacteriophage P1
6642	P03714	VCF2_LAMBD	Tail attachment protein (Minor capsid protein FII) - Bacteriophage lambda
6668	P03051	ROP_ECOLI	Regulatory protein rop (RNA one modulator) (ROM) - Escherichia coli
6670	Q8X5F7	Q8X5F7_ECO57	Putative repressor protein encoded within prophage CP-933O - Escherichia coli O157:H7
6800	P36276	YG78_BPP21	Hypothetical 13.5 kDa protein in GP7-GP8 intergenic region - Bacteriophage P21 (Bacteriophage 21)
6842	Q47317	IUCB_ECOLI	Aerobactin siderophore biosynthesis protein iucB - Escherichia coli
6904	Q8X5J0	Q8X5J0_ECO57	Putative permease; hexosephosphate transport (Putative regulatory protein) - Escherichia coli O157:H7
6966	P26471	RFAL_SALTY	O-antigen ligase - Salmonella typhimurium
6968	Q3I510	Q3I510_ECOLI	EaeH - Escherichia coli
7016	P69856	NANC_ECOLI	Probable N-acetylneuraminic acid outer membrane channel protein nanC precursor (NanR-regulated channel) (Porin nanC) - Escherichia coli
7041	A3WJZ4	A3WJZ4_9GAMM	Putative type I site-specific deoxyribonuclease LldI chain protein - Idiomarina baltica OS145
7163	P07760	RBTR_KLEAE	Ribitol operon repressor (Rbt operon repressor) - Klebsiella aerogenes
7204	Q9ZJE7	Q9ZJE7_HELPJ	Putative TYPE II DNA MODIFICATION ENZYME (METHYLTRANSFERASE) - Helicobacter pylori J99 (Campylobacter pylori J99)
7324	O48429	REGQ_BPH19	Antitermination protein Q - Bacteriophage H19B
7446	Q8X7K9	Q8X7K9_ECO57	Putative AraC-type regulatory protein encoded in prophage CP-933H (Putative transcription regulator) - Escherichia coli O157:H7
7456	A1AEG7	A1AEG7_ECOK1	Bacteriophage V tail sheath pro - Escherichia coli O1:K1 / APEC
7502	Q8X5I9	Q8X5I9_ECO57	Putative sensor kinase; hexosephosphate transport (Putative sensor histidine protein kinase) - Escherichia coli O157:H7
7532	P14542	IUTA_ECOLI	Ferric aerobactin receptor precursor (Cloacin receptor) - Escherichia coli
7546	P69174	NING_BP933	Protein ninG - Bacteriophage 933W
7547	Q3YYR6	Q3YYR6_SHISS	Putative tail protein - Shigella sonnei (strain Ss046)
7608	P13658	MBEA_ECOLI	Mobilization protein mbeA - Escherichia coli
7765	P03040	RCRO_LAMBD	Regulatory protein cro - Bacteriophage lambda
7933	Q8FDX2	Q8FDX2_ECOL6	Putative receptor - Escherichia coli O6
7971	Q6EZB4	Q6EZB4_ECOLI	TraF - Escherichia coli
8080	Q9F4L6	Q9F4L6_ECOLI	Ribitol kinase - Escherichia coli
8103	Q08J92	Q08J92_9CAUD	Putative terminase large subunit - Stx2-converting bacteriophage 86
8120	Q4FIL5	Q4FIL5_9ENTR	YacB - Salmonella enterica
8159	Q08J89	Q08J89_9CAUD	Putative virion structural protein - Stx2-converting bacteriophage 86
8277	P03034	RPC1_LAMBD	Repressor protein CI - Bacteriophage lambda
8369	Q8GQN6	Q8GQN6_ECOLI	D-arabitol repressor - Escherichia coli
8460	Q7AFH0	Q7AFH0_ECO57	Putative membrane protein - Escherichia coli O157:H7
8564	Q8W627	Q8W627_9CAUD	Putative major capsid protein - Enterobacteria phage phiP27
8571	Q0TB78	Q0TB78_ECOL5	Hypothetical urea transporter - Escherichia coli O6:K15:H31 (strain 536 / UPEC)
8668	Q8X2A3	Q8X2A3_ECO57	Putative terminase large subunit - Escherichia coli O157:H7
8712	P0ACE3	HHA_ECOLI	Hemolysin expression-modulating protein - Escherichia coli
8753	P68659	VHTJ_ECOL6	Lambda prophage-derived head-to-tail joining protein W (gpW) - Escherichia coli O6
8762	A1YSK3	A1YSK3_KLEPN	Type I DNA methylase - Klebsiella pneumoniae subsp. pneumoniae
8769	O52718	DALT_KLEPN	D-arabinitol transporter - Klebsiella pneumoniae
8825	Q8FDU9	NANT2_ECOL6	Putative sialic acid transporter 2 (Sialic acid permease 2) - Escherichia coli O6
8845	O52720	DALD_KLEPN	D-arabinitol 4-dehydrogenase (EC 1.1.1.11) - Klebsiella pneumoniae
8859	Q663Z5	Q663Z5_YERPS	Possible type I restriction enzyme (Restriction subunit) (EC 3.1.21.3) - Yersinia pseudotuberculosis
9417	A2UP24	A2UP24_ECOLI	Integrase, catalytic region - Escherichia coli B
9674	P43951	Y131_HAEIN	Protein HI0131 precursor - Haemophilus influenzae
9884	Q663Z6	Q663Z6_YERPS	Putative predicted metal-dependent hydrolase - Yersinia pseudotuberculosis
9895	Q8FDU8	NANK2_ECOL6	Putative N-acetylmannosamine kinase 2 (EC 2.7.1.60) (ManNAc kinase 2) - Escherichia coli O6
9927	Q7UAC6	Q7UAC6_SHIFL	Putative bacteriophage protein - Shigella flexneri
9963	P72420	P72420_9ENTR	Sty SBLI - Salmonella enterica
10179	Q5J3Y1	Q5J3Y1_SALCH	YdiA - Salmonella choleraesuis
10530	Q7AFF0	Q7AFF0_ECO57	Hypotheical protein - Escherichia coli O157:H7
10546	Q08860	FLIC_SHIFL	Flagellin - Shigella flexneri
10569	Q5J3Y1	Q5J3Y1_SALCH	YdiA - Salmonella choleraesuis
10596	Q7N7I6	Q7N7I6_PHOLL	Similarities with unknown protein - Photorhabdus luminescens subsp. laumondii
10760	Q68JD2	Q68JD2_ECOLI	TraB - Escherichia coli
10810	Q7N307	Q7N307_PHOLL	Similarities with alpha replication protein of prophage - Photorhabdus luminescens subsp. laumondii
10948	P00335	RIDH_KLEAE	Ribitol 2-dehydrogenase (EC 1.1.1.56) (RDH) - Klebsiella aerogenes
10951	Q0T1M6	Q0T1M6_SHIF8	Putative bacteriophage protein - Shigella flexneri serotype 5b (strain 8401)
11217	Q1RDW4	Q1RDW4_ECOUT	Bacteriophage WPhi putative phage protein C - Escherichia coli (strain UTI89 / UPEC)
11230	O07102	O07102_ECOLI	RepA - Escherichia coli
11274	A1S283	A1S283_SHEAM	Endonuclease - Shewanella amazonensis (strain ATCC BAA-1098 / SB2B)
11280	P0AB87	FUCA_ECOLI	L-fuculose phosphate aldolase (EC 4.1.2.17) (L-fuculose-1-phosphate aldolase) - Escherichia coli
11388	Q3Z3P8	Q3Z3P8_SHISS	Bacteriophage P4 DNA primase - Shigella sonnei (strain Ss046)
11586	Q7WUC9	Q7WUC9_ECOLI	Surface exclusion protein - Escherichia coli

## Sheet: G310
group_id	accession	gene	definition
79	Q9AYZ1	VG07_BPHK6	DNA transfer protein gp7 - Bacteriophage HK620
584	P37351	RPIB_ECOLI	Ribose-5-phosphate isomerase B (EC 5.3.1.6) (Phosphoriboisomerase B) - Escherichia coli
605	A2UL91	A2UL91_ECOLI	O-antigen polymerase - Escherichia coli B
607	P27240	RFAY_ECOLI	Lipopolysaccharide core biosynthesis protein rfaY - Escherichia coli
668	P03706	LYS_LAMBD	Lysozyme (EC 3.2.1.17) (Lysis protein) (Muramidase) (Endolysin) - Bacteriophage lambda
746	P30130	FIMD_ECOLI	Outer membrane usher protein fimD precursor - Escherichia coli
959	Q05353	HPCB_ECOLI	3,4-dihydroxyphenylacetate 2,3-dioxygenase (EC 1.13.11.15) (Homoprotocatechuate 2,3-dioxygenase) (HPC dioxygenase) - Escherichia coli
972	A0PAU4	A0PAU4_PASPI	Transposase, IS26 - Pasteurella piscicida (Photobacterium damsela subsp. piscicida)
973	Q0T0H3	Q0T0H3_SHIF8	Outer membrane fimbrial user protein - Shigella flexneri serotype 5b (strain 8401)
1008	P03709	VPF1_LAMBD	DNA packaging protein FI - Bacteriophage lambda
1106	A1AEG1	A1AEG1_ECOK1	Bacteriophage V tail protein - Escherichia coli O1:K1 / APEC
1145	Q0T6M5	Q0T6M5_SHIF8	Putative bacteriophage protein - Shigella flexneri serotype 5b (strain 8401)
1156	P03712	VCAD_LAMBD	Head decoration protein (gpD) (Major capsid protein D) - Bacteriophage lambda
1359	P62534	YR7C_ECOLI	Putative uncharacterized protein ORFC in retron EC67 - Escherichia coli
1422	A1AJB2	A1AJB2_ECOK1	Putative acetyl-CoA:acetoacetyl-CoA transferase - Escherichia coli O1:K1 / APEC
1464	P10277	PRIM_BPP4	Putative P4-specific DNA primase (EC 2.7.7.-) - Bacteriophage P4
1768	Q8X3Y4	Q8X3Y4_ECO57	No significant matches - Escherichia coli O157:H7
1778	P03733	VMTV_LAMBD	Major tail protein V - Bacteriophage lambda
1810	A2ULL6	A2ULL6_ECOLI	Sugar-phosphate isomerases, RpiB/LacA/LacB family - Escherichia coli B
1923	A2UCB2	A2UCB2_ECOLI	CS1 type fimbrial major subunit precursor - Escherichia coli B
1925	Q8X5S6	Q8X5S6_ECO57	No significant matches (HicA-like protein) - Escherichia coli O157:H7
1948	A1AEH6	A1AEH6_ECOK1	Bacteriophage V small terminase subunit - Escherichia coli O1:K1 / APEC
1992	A2UN57	A2UN57_ECOLI	Transcriptional regulator, AraC family - Escherichia coli B
2003	P27078	VINT_BP434	Integrase - Bacteriophage 434
2025	P05461	VSID_BPP4	Glycoprotein 3 (Capsid size determination protein) - Bacteriophage P4
2111	P03735	VMTT_LAMBD	Minor tail protein T - Bacteriophage lambda
2137	P50359	Y4HO_RHISN	Hypothetical 12.8 kDa protein y4hO - Rhizobium sp. (strain NGR234)
2142	P03705	VLYS_LAMBD	Holin (gpS protein) [Includes: Lysis protein S; Lysis inhibitor] - Bacteriophage lambda
2165	P02931	OMPF_ECOLI	Outer membrane protein F precursor (Porin ompF) (Outer membrane protein 1A) (Outer membrane protein IA) (Outer membrane protein B) - Escherichia coli
2294	Q57160	HPAB_ECOLI	4-hydroxyphenylacetate 3-monooxygenase oxygenase component (EC 1.14.14.-) (4-HPA 3-monooxygenase large component) (4-HPA 3-hydroxylase) - Escherichia coli
2299	P25742	RFAQ_ECOLI	Lipopolysaccharide core biosynthesis glycosyltransferase rfaQ (EC 2.-.-.-) - Escherichia coli
2313	Q8ZK10	Q8ZK10_SALTY	Putative cytoplasmic protein - Salmonella typhimurium
2328	A2UGV1	A2UGV1_ECOLI	Fumarate reductase/succinate dehydrogenase flavoprotein domain protein - Escherichia coli B
2367	A1AEH3	A1AEH3_ECOK1	Pro-head protease - Escherichia coli O1:K1 / APEC
2374	P05460	VPSU_BPP4	Polarity suppression protein (Amber mutation-suppressing protein) - Bacteriophage P4
2450	A1AEG4	A1AEG4_ECOK1	Bacteriophage V tail protein - Escherichia coli O1:K1 / APEC
2635	P39347	INTB_ECOLI	Prophage P4 integrase (Int(P4)) - Escherichia coli
2731	A2UGV4	A2UGV4_ECOLI	Enoyl-CoA hydratase/isomerase - Escherichia coli B
2767	Q3YYA5	Q3YYA5_SHISS	Putative cytoplasmic protein - Shigella sonnei (strain Ss046)
2841	P62609	FOCC_ECOLI	Chaperone protein focC precursor - Escherichia coli
2897	P07243	REGN_BPPH3	Probable regulatory protein N - Bacteriophage phi-21
3020	P03713	HEAD_LAMBD	Major head protein (gpE) (Major coat protein) - Bacteriophage lambda
3110	P03047	REGQ_LAMBD	Antitermination protein Q - Bacteriophage lambda
3129	Q7AHI1	Q7AHI1_ECO57	VgrG protein - Escherichia coli O157:H7
3130	Q0T7W0	Q0T7W0_SHIF8	Putative bacteriophage protein - Shigella flexneri serotype 5b (strain 8401)
3136	Q9T1S9	VP19_BPAPS	Putative portal protein p19 - Bacteriophage APSE-1
3152	P03708	TERL_LAMBD	Terminase large subunit (DNA packaging protein A) (GpA) - Bacteriophage lambda
3249	Q47098	HPAI_ECOLI	2,4-dihydroxyhept-2-ene-1,7-dioic acid aldolase (EC 4.1.2.-) (HHED aldolase) - Escherichia coli
3304	Q47455	PCOD_ECOLI	Copper resistance protein D - Escherichia coli
3329	Q2Z2F0	Q2Z2F0_ECOLI	Putative major fimbrial subunit - Escherichia coli
3353	P68651	NINB_ECOL6	P21 prophage-derived protein ninB - Escherichia coli O6
3468	Q8FJF7	Q8FJF7_ECOL6	Putative tail fiber protein of prophage - Escherichia coli O6
3525	A2UFW2	A2UFW2_ECOLI	Periplasmic copper-binding protein precursor - Escherichia coli B
3556	O22005	TFA_BPSF5	Probable tail fiber assembly protein (P37) - Bacteriophage SfV (Shigella flexneri bacteriophage V)
3567	A1AG43	A1AG43_ECOK1	Putative phosphotransferase system enzyme subunit - Escherichia coli O1:K1 / APEC
3572	A1AEH0	A1AEH0_ECOK1	Bacteriophage head tail adaptor - Escherichia coli O1:K1 / APEC
3602	Q57501	HPAC_ECOLI	4-hydroxyphenylacetate 3-monooxygenase reductase component (EC 1.6.8.-) (4-HPA 3-monooxygenase small component) (Flavin:NADH reductase) - Escherichia coli
3637	Q01075	VG14_BPP22	Protein gp14 - Bacteriophage P22
3651	A2UCB1	A2UCB1_ECOLI	Putative fimbrial protein precursor - Escherichia coli B
3694	Q3YYA4	Q3YYA4_SHISS	Putative cytoplasmic protein - Shigella sonnei (strain Ss046)
3817	Q0TCX2	Q0TCX2_ECOL5	PTS system, N-acetylgalactosamine-specific IID component (AgaE) - Escherichia coli O6:K15:H31 (strain 536 / UPEC)
3884	P42270	HPCG_ECOLI	2-oxo-hepta-3-ene-1,7-dioic acid hydratase (EC 4.2.-.-) (OHED hydratase) - Escherichia coli
3984	A2UGU8	A2UGU8_ECOLI	TRAP dicarboxylate transporter, DctP subunit precursor - Escherichia coli B
4123	Q1R875	Q1R875_ECOUT	Portal protein - Escherichia coli (strain UTI89 / UPEC)
4210	P03710	VMCB_LAMBD	Portal protein B (GpB) (Minor capsid protein B) [Contains: Protein B*] - Bacteriophage lambda
4320	Q8VPB7	Q8VPB7_ECOLI	LpfC - Escherichia coli
4405	A2UN56	A2UN56_ECOLI	4-hydroxyphenylacetate transporter - Escherichia coli B
4406	Q47457	PCOS_ECOLI	Probable sensor protein pcoS (EC 2.7.13.3) - Escherichia coli
4432	Q3YVY7	Q3YVY7_SHISS	Putative beta1,3-glucosyltransferase - Shigella sonnei (strain Ss046)
4436	P37784	RFC_SHIFL	O-antigen polymerase - Shigella flexneri
4442	Q7AHE6	Q7AHE6_ECO57	Putative integrase - Escherichia coli O157:H7
4573	P12903	FM12_KLEPN	Fimbrial subunit type 1 precursor - Klebsiella pneumoniae
4578	Q71CH5	Q71CH5_ECOLI	Secondary glycine betaine transporter BetU - Escherichia coli
4600	Q8FCB2	Q8FCB2_ECOL6	Putative adhesin - Escherichia coli O6
4625	A1AHG0	A1AHG0_ECOK1	UDP-galactose:(Galactosyl) LPS alpha1,2-galactosyltransferase - Escherichia coli O1:K1 / APEC
4649	P06723	VINT_BP186	Integrase - Bacteriophage 186
4685	Q716D4	Q716D4_BPSFV	Gene 42 protein - Bacteriophage SfVI (Shigella flexneri bacteriophage VI)
4692	P16919	RHSD_ECOLI	Protein rhsD precursor - Escherichia coli
4723	Q0T992	Q0T992_ECOL5	Putative transposase - Escherichia coli O6:K15:H31 (strain 536 / UPEC)
4749	A2UGV6	A2UGV6_ECOLI	Short-chain dehydrogenase/reductase SDR - Escherichia coli B
4848	Q05354	HPCD_ECOLI	5-carboxymethyl-2-hydroxymuconate Delta-isomerase (EC 5.3.3.10) (5-carboxymethyl-2-hydroxymuconic acid isomerase) (CHM isomerase) (CHMI) - Escherichia coli
4923	P03736	VMTH_LAMBD	Minor tail protein H [Contains: Minor tail protein H*] - Bacteriophage lambda
4958	A2UGV0	A2UGV0_ECOLI	Tripartite ATP-independent periplasmic transporter, DctQ component precursor - Escherichia coli B
4965	Q3Z5E5	Q3Z5E5_SHISS	Hcp-like protein - Shigella sonnei (strain Ss046)
4967	A1AEG3	A1AEG3_ECOK1	Bacteriophage V tail/DNA circulation protein - Escherichia coli O1:K1 / APEC
5136	A1AEG2	A1AEG2_ECOK1	Putative tail protein - Escherichia coli O1:K1 / APEC
5303	Q9MCN8	RUSA_BPHK7	Crossover junction endodeoxyribonuclease rusA (EC 3.1.22.-) (Holliday junction nuclease rusA) (Holliday junction resolvase) (Gp67) - Bacteriophage HK97
5363	Q46978	HPAG_ECOLI	4-hydroxyphenylacetate degradation bifunctional isomerase/decarboxylase [Includes: 2-hydroxyhepta-2,4-diene-1,7-dioate isomerase (EC 5.3.3.10) (HHDD isomerase) (5-carboxymethyl-2-hydroxymuconate Delta-isomerase); 5-carboxymethyl-2-oxo-hex-3-ene-1,7-dioate
5419	P05462	VASH_BPP4	Protein ash (Protein cI) - Bacteriophage P4
5451	Q716E7	Q716E7_BPSFV	Gene 28 protein - Bacteriophage SfVI (Shigella flexneri bacteriophage VI)
5476	Q0T7V3	Q0T7V3_SHIF8	Putative bacteriophage protein - Shigella flexneri serotype 5b (strain 8401)
5532	P03711	VCAC_LAMBD	Minor capsid protein C (GPC) [Contains: Capsid assembly protein NU3] - Bacteriophage lambda
5549	P03687	VG18_BPP22	DNA replication protein gp18 - Bacteriophage P22
5574	Q9KUW2	SSB_VIBCH	Single-stranded DNA-binding protein (SSB) (Helix-destabilizing protein) - Vibrio cholerae
5647	A1ACF7	A1ACF7_ECOK1	Putative transcriptional regulator - Escherichia coli O1:K1 / APEC
5649	P57018	Y9K0_BPP22	Hypothetical 9.0 kDa protein in gp15-gp3 intergenic region (ORF80) - Bacteriophage P22
5658	Q8SBG5	Q8SBG5_BPSF5	Tail protein - Bacteriophage SfV (Shigella flexneri bacteriophage V)
5684	P31058	YADC_ECOLI	Hypothetical fimbrial-like protein yadC precursor - Escherichia coli
5704	Q7N9A1	Q7N9A1_PHOLL	Similarities with a protein of bacteriophage - Photorhabdus luminescens subsp. laumondii
5737	A2ULM0	A2ULM0_ECOLI	Transcriptional regulator, DeoR family - Escherichia coli B
5897	Q7MY97	Q7MY97_PHOLL	Similarities with HicB-like protein - Photorhabdus luminescens subsp. laumondii
5926	A1ADK9	A1ADK9_ECOK1	Putative DNA stabilization protein - Escherichia coli O1:K1 / APEC
6020	Q9EYB3	Q9EYB3_ECO57	Repressor protein (Putative regulatory protein) - Escherichia coli O157:H7
6039	P03731	VMTZ_LAMBD	Minor tail protein Z (GpZ) - Bacteriophage lambda
6093	Q3Z4X7	Q3Z4X7_SHISS	Putative acetyltransferase - Shigella sonnei (strain Ss046)
6166	P37781	RFBE_SHIFL	Putative O-antigen transporter - Shigella flexneri
6244	P03758	VKIL_LAMBD	Protein kil - Bacteriophage lambda
6279	Q0SYC6	Q0SYC6_SHIF8	Putative inner membrane lipoprotein - Shigella flexneri serotype 5b (strain 8401)
6360	Q7N847	Q7N847_PHOLL	Similar to protein gp48 from phage N15 - Photorhabdus luminescens subsp. laumondii
6373	P06875	PAC_ECOLI	Penicillin G acylase precursor (EC 3.5.1.11) (Penicillin G amidase) (Penicillin G amidohydrolase) [Contains: Penicillin G acylase subunit alpha; Penicillin G acylase subunit beta] - Escherichia coli
6467	P06155	VINT_BPPH8	Integrase - Bacteriophage phi-80
6484	P03006	VG12_BPP22	Replicative DNA helicase (EC 3.6.1.-) (Replication protein gp12) - Bacteriophage P22
6499	P37783	RFBG_SHIFL	dTDP-rhamnosyl transferase rfbG (EC 2.-.-.-) - Shigella flexneri
6550	A4TKI9	A4TKI9_YERPE	Transmembrane transporter - Yersinia pestis Pestoides F
6642	P03714	VCF2_LAMBD	Tail attachment protein (Minor capsid protein FII) - Bacteriophage lambda
6749	P42269	HPCC_ECOLI	5-carboxymethyl-2-hydroxymuconate semialdehyde dehydrogenase (EC 1.2.1.-) (CHMS dehydrogenase) - Escherichia coli
6753	Q08860	FLIC_SHIFL	Flagellin - Shigella flexneri
6768	A2ULL1	A2ULL1_ECOLI	Short-chain dehydrogenase/reductase SDR - Escherichia coli B
7013	A1ADL1	A1ADL1_ECOK1	Putative phage scaffold protein - Escherichia coli O1:K1 / APEC
7041	A3WJZ4	A3WJZ4_9GAMM	Putative type I site-specific deoxyribonuclease LldI chain protein - Idiomarina baltica OS145
7198	Q52JH0	Q52JH0_ECOLI	LpfD - Escherichia coli
7456	A1AEG7	A1AEG7_ECOK1	Bacteriophage V tail sheath pro - Escherichia coli O1:K1 / APEC
7651	P62573	HPCR_ECOLI	Homoprotocatechuate degradative operon repressor - Escherichia coli
7678	P37782	RFBF_SHIFL	dTDP-rhamnosyl transferase rfbF (EC 2.-.-.-) - Shigella flexneri
7682	Q32EB7	Q32EB7_SHIDS	Putative plasmid stabilization protein - Shigella dysenteriae serotype 1 (strain Sd197)
7695	Q9MCQ0	Q9MCQ0_BPHK7	CII protein - Bacteriophage HK97
7696	Q693A9	Q693A9_ECOLI	Putative chaperone (LpfB) - Escherichia coli
7714	A0VY27	A0VY27_9ENTR	Phage integrase - Enterobacter sp. 638
7791	P35837	VG26_BPP22	Packaged DNA stabilization protein gp26 - Bacteriophage P22
7988	P10312	VPD_BPP2	Gene D protein (GpD) - Bacteriophage P2
8057	Q9ZHD4	SILS_SALTY	Probable sensor kinase silS (EC 2.7.13.3) - Salmonella typhimurium
8098	P14814	VG14_BPPH8	Replication protein 14 - Bacteriophage phi-80
8109	P26749	VG10_BPP22	Packaged DNA stabilization protein gp10 - Bacteriophage P22
8201	A2ULL8	A2ULL8_ECOLI	PTS system, galactitol-specific IIB component, putative precursor - Escherichia coli B
8245	Q3YYE5	Q3YYE5_SHISS	Putative periplasmic or exported protein - Shigella sonnei (strain Ss046)
8286	P21316	YR7B_ECOLI	Putative uncharacterized protein ORFB in retron EC67 - Escherichia coli
8287	A2UFW8	A2UFW8_ECOLI	Peptidase M23B - Escherichia coli B
8351	P37786	RFBJ_SHIFL	Protein rfbJ - Shigella flexneri
8410	A2ULL0	A2ULL0_ECOLI	Sugar isomerase (SIS) - Escherichia coli B
8474	Q47453	PCOB_ECOLI	Copper resistance protein B precursor - Escherichia coli
8477	P12551	VDEL_BPP4	Transactivation protein - Bacteriophage P4
8478	A2UCB4	A2UCB4_ECOLI	CblD family pilus biogenesis initiator protein precursor - Escherichia coli B
8514	A2ULL3	A2ULL3_ECOLI	PTS system Galactitol-specific IIC component - Escherichia coli B
8564	Q8W627	Q8W627_9CAUD	Putative major capsid protein - Enterobacteria phage phiP27
8607	Q47456	PCOR_ECOLI	Transcriptional regulatory protein pcoR - Escherichia coli
8620	Q9ZHC9	SILA_SALTY	Putative cation efflux system protein silA - Salmonella typhimurium
8662	Q9ZHD2	SILC_SALTY	Probable outer membrane lipoprotein silC precursor - Salmonella typhimurium
8753	P68659	VHTJ_ECOL6	Lambda prophage-derived head-to-tail joining protein W (gpW) - Escherichia coli O6
8859	Q663Z5	Q663Z5_YERPS	Possible type I restriction enzyme (Restriction subunit) (EC 3.1.21.3) - Yersinia pseudotuberculosis
8943	Q0T7T9	Q0T7T9_SHIF8	Putative bacteriophage protein - Shigella flexneri serotype 5b (strain 8401)
8949	P21315	YR7A_ECOLI	Putative uncharacterized protein ORFA in retron EC67 - Escherichia coli
8958	P21323	YR7I_ECOLI	Putative uncharacterized protein ORFI in retron EC67 - Escherichia coli
9334	Q66W72	Q66W72_KLEPN	DNA invertase - Klebsiella pneumoniae
9372	P03034	RPC1_LAMBD	Repressor protein CI - Bacteriophage lambda
9436	Q8ZK11	Q8ZK11_SALTY	Putative ATPase involved in DNA repair - Salmonella typhimurium
9475	A1ADL3	A1ADL3_ECOK1	Phage terminase large subunit - Escherichia coli O1:K1 / APEC
9645	A2ULL2	A2ULL2_ECOLI	Ribulose-phosphate 3-epimerase (EC 5.1.3.1) - Escherichia coli B
9727	P18679	RCRO_BPHK0	8.4 kDa cro protein - Bacteriophage HK022
9884	Q663Z6	Q663Z6_YERPS	Putative predicted metal-dependent hydrolase - Yersinia pseudotuberculosis
9899	Q74YR9	Q74YR9_YERPE	Predicted transcriptional regulator - Yersinia pestis
10176	Q47452	PCOA_ECOLI	Copper resistance protein A precursor - Escherichia coli
10284	Q8ZK16	Q8ZK16_SALTY	Putative ATP-dependent Lon protease - Salmonella typhimurium
10306	A2ULL4	A2ULL4_ECOLI	Phosphotransferase system, lactose/cellobiose-specific IIB subunit precursor - Escherichia coli B
10377	Q9ZHD3	SILR_SALTY	Probable transcriptional regulatory protein silR - Salmonella typhimurium
10479	A2ULL7	A2ULL7_ECOLI	PTS system Galactitol-specific IIC component - Escherichia coli B
10700	Q9Z4N3	SILE_SALTY	Silver-binding protein silE precursor - Salmonella typhimurium
10707	A2ULL9	A2ULL9_ECOLI	Putative PTS IIA-like nitrogen-regulatory protein PtsN - Escherichia coli B
10822	Q9ZHD0	SILB_SALTY	Putative membrane fusion protein silB precursor - Salmonella typhimurium
11041	Q8ZK15	Q8ZK15_SALTY	Putative cytoplasmic protein - Salmonella typhimurium
11042	Q51651	REP9_ECOLI	RepFIB replication protein A - Escherichia coli
11064	Q9F544	Q9F544_ECOLI	YdgA protein - Escherichia coli
11072	A0VY26	A0VY26_9ENTR	Phage integrase - Enterobacter sp. 638
11126	A0VY25	A0VY25_9ENTR	Putative integrase - Enterobacter sp. 638
11152	Q47454	PCOC_ECOLI	Copper resistance protein C precursor - Escherichia coli
11153	Q184J1	Q184J1_CLOD6	Putative dihydrodipicolinate synthase (EC 4.2.1.52) - Clostridium difficile (strain 630)
11201	P14815	VG15_BPPH8	Replication protein 15 - Bacteriophage phi-80
11296	Q57L98	Q57L98_SALCH	Putative bacteriophage protein - Salmonella choleraesuis
11411	A2ULL5	A2ULL5_ECOLI	Transcriptional regulator, DeoR family - Escherichia coli B
11491	Q01076	VG20_BPP22	DNA transfer protein gp20 - Bacteriophage P22
11614	Q8ZK09	Q8ZK09_SALTY	Putative inner membrane protein - Salmonella typhimurium
11659	Q716G2	Q716G2_BPSFV	Gene 13 protein - Bacteriophage SfVI (Shigella flexneri bacteriophage VI)
11672	Q6PMM0	Q6PMM0_PSEST	CopA (Fragment) - Pseudomonas stutzeri (Pseudomonas perfectomarina)
11678	P0A3X0	YMOA_YERPE	Modulating protein ymoA (Histone-like protein) - Yersinia pestis

## Sheet: G49
group_id	accession	gene	definition
198	A1AJB0	A1AJB0_ECOK1	Putative hexuronate transporter - Escherichia coli O1:K1 / APEC
379	P41784	PRGI_SALTY	Protein prgI - Salmonella typhimurium
389	Q8FC53	Q8FC53_ECOL6	Transposase insF for insertion sequence IS3A/B/C/D/E/fA - Escherichia coli O6
468	P40700	SPAP_SALTY	Surface presentation of antigens protein spaP - Salmonella typhimurium
600	A1AFP1	A1AFP1_ECOK1	Putative saframycin Mx1 synthetase B - Escherichia coli O1:K1 / APEC
959	Q05353	HPCB_ECOLI	3,4-dihydroxyphenylacetate 2,3-dioxygenase (EC 1.13.11.15) (Homoprotocatechuate 2,3-dioxygenase) (HPC dioxygenase) - Escherichia coli
965	P0ABX2	FLGC_ECOLI	Flagellar basal-body rod protein flgC (Putative proximal rod protein) - Escherichia coli
1357	Q93RC8	Q93RC8_ECOLI	EprH protein - Escherichia coli
1422	A1AJB2	A1AJB2_ECOK1	Putative acetyl-CoA:acetoacetyl-CoA transferase - Escherichia coli O1:K1 / APEC
1461	A2UCM6	A2UCM6_ECOLI	Phosphopantetheine-binding - Escherichia coli B
1518	A2UCM5	A2UCM5_ECOLI	8-amino-7-oxononanoate synthase (EC 2.3.1.47) - Escherichia coli B
1591	Q8X4B0	Q8X4B0_ECO57	, complete genome - Escherichia coli O157:H7
1654	Q8X6F0	Q8X6F0_ECO57	TypeIII secretion apparatus protein (Type III secretion protein EpaO) - Escherichia coli O157:H7
1900	P39187	YTFJ_ECOLI	Protein ytfJ precursor - Escherichia coli
1948	A1AEH6	A1AEH6_ECOK1	Bacteriophage V small terminase subunit - Escherichia coli O1:K1 / APEC
1992	A2UN57	A2UN57_ECOLI	Transcriptional regulator, AraC family - Escherichia coli B
2294	Q57160	HPAB_ECOLI	4-hydroxyphenylacetate 3-monooxygenase oxygenase component (EC 1.14.14.-) (4-HPA 3-monooxygenase large component) (4-HPA 3-hydroxylase) - Escherichia coli
2328	A2UGV1	A2UGV1_ECOLI	Fumarate reductase/succinate dehydrogenase flavoprotein domain protein - Escherichia coli B
2635	P39347	INTB_ECOLI	Prophage P4 integrase (Int(P4)) - Escherichia coli
2687	Q326Y6	Q326Y6_SHIDS	VirK - Shigella dysenteriae serotype 1 (strain Sd197)
2731	A2UGV4	A2UGV4_ECOLI	Enoyl-CoA hydratase/isomerase - Escherichia coli B
2940	P04890	VINT_BPP22	Integrase - Bacteriophage P22
3129	Q7AHI1	Q7AHI1_ECO57	VgrG protein - Escherichia coli O157:H7
3249	Q47098	HPAI_ECOLI	2,4-dihydroxyhept-2-ene-1,7-dioic acid aldolase (EC 4.1.2.-) (HHED aldolase) - Escherichia coli
3303	Q5DY04	Q5DY04_ECOLI	Lateral flagellar putative transmembrane regulator - Escherichia coli
3348	Q2TJ73	Q2TJ73_ECOLI	Putative type III secretion apparatus protein - Escherichia coli
3566	Q8XC81	Q8XC81_ECO57	, complete genome - Escherichia coli O157:H7
3567	A1AG43	A1AG43_ECOK1	Putative phosphotransferase system enzyme subunit - Escherichia coli O1:K1 / APEC
3602	Q57501	HPAC_ECOLI	4-hydroxyphenylacetate 3-monooxygenase reductase component (EC 1.6.8.-) (4-HPA 3-monooxygenase small component) (Flavin:NADH reductase) - Escherichia coli
3777	P32703	YJCE_ECOLI	Putative Na(+)/H(+) exchanger yjcE - Escherichia coli
3817	Q0TCX2	Q0TCX2_ECOL5	PTS system, N-acetylgalactosamine-specific IID component (AgaE) - Escherichia coli O6:K15:H31 (strain 536 / UPEC)
3825	O52717	RBTT_KLEPN	Ribitol transporter - Klebsiella pneumoniae
4338	P40702	SPAS_SALTY	Surface presentation of antigens protein spaS - Salmonella typhimurium
4405	A2UN56	A2UN56_ECOLI	4-hydroxyphenylacetate transporter - Escherichia coli B
4578	Q71CH5	Q71CH5_ECOLI	Secondary glycine betaine transporter BetU - Escherichia coli
4621	P0A1M6	SPAR_SHIFL	Surface presentation of antigens protein spaR (Spa29 protein) - Shigella flexneri
4719	Q3YVW7	Q3YVW7_SHISS	Putative adhesin - Shigella sonnei (strain Ss046)
4749	A2UGV6	A2UGV6_ECOLI	Short-chain dehydrogenase/reductase SDR - Escherichia coli B
4831	P0A1L7	SPAQ_SALTY	Surface presentation of antigens protein spaQ - Salmonella typhimurium
4965	Q3Z5E5	Q3Z5E5_SHISS	Hcp-like protein - Shigella sonnei (strain Ss046)
4986	Q1L812	Q1L812_ECOLI	Wzy - Escherichia coli
5121	A2UP23	A2UP23_ECOLI	Putative methyltransferase - Escherichia coli B
5218	P03698	VBET_LAMBD	Recombination protein bet - Bacteriophage lambda
5284	P29444	XYLB_KLEPN	Xylulose kinase (EC 2.7.1.17) (Xylulokinase) - Klebsiella pneumoniae
5363	Q46978	HPAG_ECOLI	4-hydroxyphenylacetate degradation bifunctional isomerase/decarboxylase [Includes: 2-hydroxyhepta-2,4-diene-1,7-dioate isomerase (EC 5.3.3.10) (HHDD isomerase) (5-carboxymethyl-2-hydroxymuconate Delta-isomerase); 5-carboxymethyl-2-oxo-hex-3-ene-1,7-dioate
5456	Q5DY08	Q5DY08_ECOLI	Lateral flagellar hook associated protein 3 (FlgL-like) - Escherichia coli
5680	Q08JR5	Q08JR5_ECOLI	Putative glycosyl transferase - Escherichia coli
5796	A2UEJ4	A2UEJ4_ECOLI	Surface presentation of antigens (SPOA) protein precursor - Escherichia coli B
5971	Q2TJ93	Q2TJ93_ECOLI	Z4184 - Escherichia coli
6191	A2UEM3	A2UEM3_ECOLI	Flagellar hook-associated 2 domain protein - Escherichia coli B
6211	Q0SYA3	Q0SYA3_SHIF8	Putative permease - Shigella flexneri serotype 5b (strain 8401)
6279	Q0SYC6	Q0SYC6_SHIF8	Putative inner membrane lipoprotein - Shigella flexneri serotype 5b (strain 8401)
6322	A1AJM6	A1AJM6_ECOK1	C4-dicarboxylate transport system permease large protein - Escherichia coli O1:K1 / APEC
6346	Q1L817	Q1L817_ECOLI	Wzx - Escherichia coli
6478	A0VY19	A0VY19_9ENTR	RepB plasmid partition - Enterobacter sp. 638
6555	Q01410	MANC_SALMO	Mannose-1-phosphate guanylyltransferase [GDP] (EC 2.7.7.22) (GDP-mannose pyrophosphorylase) (GMP) - Salmonella montevideo
6637	A0VY17	A0VY17_9ENTR	Recombinase - Enterobacter sp. 638
6749	P42269	HPCC_ECOLI	5-carboxymethyl-2-hydroxymuconate semialdehyde dehydrogenase (EC 1.2.1.-) (CHMS dehydrogenase) - Escherichia coli
6854	Q5DXZ9	Q5DXZ9_ECOLI	Lateral flagellar hook length control protein (FliK-like) - Escherichia coli
7041	A3WJZ4	A3WJZ4_9GAMM	Putative type I site-specific deoxyribonuclease LldI chain protein - Idiomarina baltica OS145
7104	Q5DY26	Q5DY26_ECOLI	Lateral flagellar export/assembly protein (LfiH-like) - Escherichia coli
7163	P07760	RBTR_KLEAE	Ribitol operon repressor (Rbt operon repressor) - Klebsiella aerogenes
7243	Q9I4N1	FLII_PSEAE	Flagellum-specific ATP synthase (EC 3.6.3.14) - Pseudomonas aeruginosa
7310	Q8XDK9	Q8XDK9_ECO57	Putative regulatory protein (Putative transcriptional regulator) - Escherichia coli O157:H7
7334	Q5DY30	Q5DY30_ECOLI	Lateral flagellar RpoN-interacting regulatory protein - Escherichia coli
7446	Q8X7K9	Q8X7K9_ECO57	Putative AraC-type regulatory protein encoded in prophage CP-933H (Putative transcription regulator) - Escherichia coli O157:H7
7530	Q5DY09	Q5DY09_ECOLI	Lateral flagellar hook associated protein 1 (FlgK-like) - Escherichia coli
7582	P41786	PRGK_SALTY	Lipoprotein prgK precursor - Salmonella typhimurium
7594	Q5DY15	Q5DY15_ECOLI	Lateral flagellar hook protein (FlgE-like) - Escherichia coli
7599	Q1V9X2	Q1V9X2_VIBAL	Putative transcriptional regulator - Vibrio alginolyticus 12G01
7615	P10486	T1R1_ECOLI	Type I restriction enzyme EcoR124II R protein (EC 3.1.21.3) (R.EcoR124II) - Escherichia coli
7651	P62573	HPCR_ECOLI	Homoprotocatechuate degradative operon repressor - Escherichia coli
7811	Q5DY19	Q5DY19_ECOLI	Lateral flagellar anti-sigma factor 28 protein (FlgM-like) - Escherichia coli
7906	O06659	MSBB2_SHIFL	Lipid A biosynthesis (KDO)2-(lauroyl)-lipid IVA acyltransferase 2 (EC 2.3.1.-) - Shigella flexneri
7910	Q5DY10	Q5DY10_ECOLI	Lateral flagellar peptidoglycan hydrolase (FlgJ-like) - Escherichia coli
7918	Q5DY31	Q5DY31_ECOLI	Lateral flagellar export/assembly protein (FliM-like) - Escherichia coli
7961	Q8X8E6	Q8X8E6_ECO57	, complete genome (Hypothetical membrane protein) - Escherichia coli O157:H7
8045	Q5DY27	Q5DY27_ECOLI	Lateral flagellar C-ring switch protein (LfiG-like) - Escherichia coli
8065	Q5DY22	Q5DY22_ECOLI	Putative glysosyltransferase - Escherichia coli
8080	Q9F4L6	Q9F4L6_ECOLI	Ribitol kinase - Escherichia coli
8096	Q5DY00	Q5DY00_ECOLI	Lateral flagellar chaperone protein (FliT-like) - Escherichia coli
8173	A0VY18	A0VY18_9ENTR	ParB-like nuclease - Enterobacter sp. 638
8188	Q5DY29	Q5DY29_ECOLI	Lateral flagellar basal body component protein (FliE-like) - Escherichia coli
8307	Q5DY14	Q5DY14_ECOLI	Lateral flagellar rod protein (FlgF-like) - Escherichia coli
8309	A2UEJ2	A2UEJ2_ECOLI	Export protein FliQ, family 3 - Escherichia coli B
8368	Q1L815	Q1L815_ECOLI	WbaD - Escherichia coli
8369	Q8GQN6	Q8GQN6_ECOLI	D-arabitol repressor - Escherichia coli
8377	Q3SBC7	Q3SBC7_ECOLI	EivH - Escherichia coli
8406	Q5DY16	Q5DY16_ECOLI	Lateral flagellar rod protein (FlgD-like) - Escherichia coli
8464	Q5DY13	Q5DY13_ECOLI	Lateral flagellar rod protein (FlgG-like) - Escherichia coli
8524	A2UEM2	A2UEM2_ECOLI	Flagellin domain protein - Escherichia coli B
8535	A1AJM7	A1AJM7_ECOK1	C4-dicarboxylate transport system permease small protein - Escherichia coli O1:K1 / APEC
8661	A1AJM8	A1AJM8_ECOK1	C4-dicarboxylate-binding protein - Escherichia coli O1:K1 / APEC
8769	O52718	DALT_KLEPN	D-arabinitol transporter - Klebsiella pneumoniae
8829	Q03477	LAFT_VIBPA	Chemotaxis protein lafT - Vibrio parahaemolyticus
8845	O52720	DALD_KLEPN	D-arabinitol 4-dehydrogenase (EC 1.1.1.11) - Klebsiella pneumoniae
8859	Q663Z5	Q663Z5_YERPS	Possible type I restriction enzyme (Restriction subunit) (EC 3.1.21.3) - Yersinia pseudotuberculosis
8929	Q5DY23	Q5DY23_ECOLI	Putative glycerol-3-phosphate cytidylyltransferase - Escherichia coli
9417	A2UP24	A2UP24_ECOLI	Integrase, catalytic region - Escherichia coli B
9420	Q5DY20	Q5DY20_ECOLI	Lateral flagellar chaperone protein (FlgN-like) - Escherichia coli
9445	Q5DXZ7	Q5DXZ7_ECOLI	Lateral flagellar sigma factor 28 protein (FliA-like) - Escherichia coli
9451	Q5DY24	Q5DY24_ECOLI	Lateral flagellar export/assembly protein (LfiJ-like) - Escherichia coli
9542	Q08860	FLIC_SHIFL	Flagellin - Shigella flexneri
9573	Q5DY28	Q5DY28_ECOLI	Lateral flagellar M-ring protein (FliF-like) - Escherichia coli
9584	Q5DY18	Q5DY18_ECOLI	Lateral flagellar P-ring addition protein (FlgA-like) - Escherichia coli
9724	A2UEM4	A2UEM4_ECOLI	Flagellar protein FliS - Escherichia coli B
9773	Q666C5	FLGI2_YERPS	Flagellar P-ring protein 2 precursor (Basal body P-ring protein 2) - Yersinia pseudotuberculosis
9790	Q5DY36	Q5DY36_ECOLI	Lateral flagellar export/assembly protein (FlhB-like) - Escherichia coli
9884	Q663Z6	Q663Z6_YERPS	Putative predicted metal-dependent hydrolase - Yersinia pseudotuberculosis
9968	A2UEK9	A2UEK9_ECOLI	Flagellar basal-body rod protein FlgB - Escherichia coli B
9999	A2UEM7	A2UEM7_ECOLI	Flagellar basal body-associated protein FliL precursor - Escherichia coli B
10028	P03766	Y290_LAMBD	Hypothetical nin region protein ORF290 - Bacteriophage lambda
10031	A1AJ34	A1AJ34_ECOK1	Putative amino acid antiporter - Escherichia coli O1:K1 / APEC
10334	Q51468	FLIP_PSEAE	Flagellar biosynthetic protein fliP - Pseudomonas aeruginosa
10502	Q5DY35	Q5DY35_ECOLI	Flagellar biosynthetic protein fliR - Escherichia coli
10740	P26405	RFBK_SALTY	Phosphomannomutase (EC 5.4.2.8) (PMM) - Salmonella typhimurium
10845	Q83M73	Q83M73_SHIFL	Hypothetical bacteriophage protein - Shigella flexneri
10948	P00335	RIDH_KLEAE	Ribitol 2-dehydrogenase (EC 1.1.1.56) (RDH) - Klebsiella aerogenes
10983	A1AJ32	A1AJ32_ECOK1	Putative antiporter - Escherichia coli O1:K1 / APEC
11027	Q8FET6	Q8FET6_ECOL6	Putative repressor protein of prophage - Escherichia coli O6
11199	Q666C4	FLGH2_YERPS	Flagellar L-ring protein 2 precursor (Basal body L-ring protein 2) - Yersinia pseudotuberculosis
11301	Q1L822	Q1L822_ECOLI	WbaC - Escherichia coli
11704	Q5DY21	Q5DY21_ECOLI	Lateral flagellar associated protein (FliB/FliUV-like) - Escherichia coli

## Sheet: G5
group_id	accession	gene	definition
23	Q8CY09	Q8CY09_ECOL6	Putative Regulatory protein - Escherichia coli O6
129	Q8HAA8	Q8HAA8_9CAUD	Sb30 - Enterobacteria phage ST64B
198	A1AJB0	A1AJB0_ECOK1	Putative hexuronate transporter - Escherichia coli O1:K1 / APEC
379	P41784	PRGI_SALTY	Protein prgI - Salmonella typhimurium
389	Q8FC53	Q8FC53_ECOL6	Transposase insF for insertion sequence IS3A/B/C/D/E/fA - Escherichia coli O6
468	P40700	SPAP_SALTY	Surface presentation of antigens protein spaP - Salmonella typhimurium
668	P03706	LYS_LAMBD	Lysozyme (EC 3.2.1.17) (Lysis protein) (Muramidase) (Endolysin) - Bacteriophage lambda
672	P03730	VTAI_LAMBD	Tail assembly protein I - Bacteriophage lambda
840	Q8FJH1	Q8FJH1_ECOL6	Putative phage tail protein - Escherichia coli O6
972	A0PAU4	A0PAU4_PASPI	Transposase, IS26 - Pasteurella piscicida (Photobacterium damsela subsp. piscicida)
1008	P03709	VPF1_LAMBD	DNA packaging protein FI - Bacteriophage lambda
1106	A1AEG1	A1AEG1_ECOK1	Bacteriophage V tail protein - Escherichia coli O1:K1 / APEC
1156	P03712	VCAD_LAMBD	Head decoration protein (gpD) (Major capsid protein D) - Bacteriophage lambda
1357	Q93RC8	Q93RC8_ECOLI	EprH protein - Escherichia coli
1422	A1AJB2	A1AJB2_ECOK1	Putative acetyl-CoA:acetoacetyl-CoA transferase - Escherichia coli O1:K1 / APEC
1591	Q8X4B0	Q8X4B0_ECO57	, complete genome - Escherichia coli O157:H7
1654	Q8X6F0	Q8X6F0_ECO57	TypeIII secretion apparatus protein (Type III secretion protein EpaO) - Escherichia coli O157:H7
1778	P03733	VMTV_LAMBD	Major tail protein V - Bacteriophage lambda
1948	A1AEH6	A1AEH6_ECOK1	Bacteriophage V small terminase subunit - Escherichia coli O1:K1 / APEC
2028	P25479	VPP_BPP2	Terminase, ATPase subunit (GpP) - Bacteriophage P2
2111	P03735	VMTT_LAMBD	Minor tail protein T - Bacteriophage lambda
2137	P50359	Y4HO_RHISN	Hypothetical 12.8 kDa protein y4hO - Rhizobium sp. (strain NGR234)
2328	A2UGV1	A2UGV1_ECOLI	Fumarate reductase/succinate dehydrogenase flavoprotein domain protein - Escherichia coli B
2367	A1AEH3	A1AEH3_ECOK1	Pro-head protease - Escherichia coli O1:K1 / APEC
2450	A1AEG4	A1AEG4_ECOK1	Bacteriophage V tail protein - Escherichia coli O1:K1 / APEC
2731	A2UGV4	A2UGV4_ECOLI	Enoyl-CoA hydratase/isomerase - Escherichia coli B
2899	P51768	VPW_BPP2	Baseplate assembly protein W (GpW) - Bacteriophage P2
2900	Q8SBE1	Q8SBE1_BPSF5	Holin - Bacteriophage SfV (Shigella flexneri bacteriophage V)
3020	P03713	HEAD_LAMBD	Major head protein (gpE) (Major coat protein) - Bacteriophage lambda
3129	Q7AHI1	Q7AHI1_ECO57	VgrG protein - Escherichia coli O157:H7
3130	Q0T7W0	Q0T7W0_SHIF8	Putative bacteriophage protein - Shigella flexneri serotype 5b (strain 8401)
3152	P03708	TERL_LAMBD	Terminase large subunit (DNA packaging protein A) (GpA) - Bacteriophage lambda
3225	P24216	FLID_ECOLI	Flagellar hook-associated protein 2 (HAP2) (Filament cap protein) (Flagellar cap protein) - Escherichia coli
3256	P22501	VPF1_BPP2	Major tail sheath protein (Protein FI) - Bacteriophage P2
3304	Q47455	PCOD_ECOLI	Copper resistance protein D - Escherichia coli
3348	Q2TJ73	Q2TJ73_ECOLI	Putative type III secretion apparatus protein - Escherichia coli
3468	Q8FJF7	Q8FJF7_ECOL6	Putative tail fiber protein of prophage - Escherichia coli O6
3525	A2UFW2	A2UFW2_ECOLI	Periplasmic copper-binding protein precursor - Escherichia coli B
3567	A1AG43	A1AG43_ECOK1	Putative phosphotransferase system enzyme subunit - Escherichia coli O1:K1 / APEC
3572	A1AEH0	A1AEH0_ECOK1	Bacteriophage head tail adaptor - Escherichia coli O1:K1 / APEC
3638	P15026	ISTB_PSEAE	Insertion sequence IS21 putative ATP-binding protein - Pseudomonas aeruginosa
3650	A1AJQ3	A1AJQ3_ECOK1	Putative regulatory protein - Escherichia coli O1:K1 / APEC
3803	A1A9H2	A1A9H2_ECOK1	TnpA (ISEc12 putative ATP-binding protein) - Escherichia coli O1:K1 / APEC
3817	Q0TCX2	Q0TCX2_ECOL5	PTS system, N-acetylgalactosamine-specific IID component (AgaE) - Escherichia coli O6:K15:H31 (strain 536 / UPEC)
3825	O52717	RBTT_KLEPN	Ribitol transporter - Klebsiella pneumoniae
3934	Q9ZEK7	Q9ZEK7_ECOLI	HsdS protein - Escherichia coli
4123	Q1R875	Q1R875_ECOUT	Portal protein - Escherichia coli (strain UTI89 / UPEC)
4210	P03710	VMCB_LAMBD	Portal protein B (GpB) (Minor capsid protein B) [Contains: Protein B*] - Bacteriophage lambda
4288	A2UP21	A2UP21_ECOLI	Putative replication protein - Escherichia coli B
4322	P25477	VPN_BPP2	Capsid proteins precursor (GpN) [Contains: Minor capsid protein H1; Minor capsid protein H2; Major capsid protein N*] - Bacteriophage P2
4338	P40702	SPAS_SALTY	Surface presentation of antigens protein spaS - Salmonella typhimurium
4406	Q47457	PCOS_ECOLI	Probable sensor protein pcoS (EC 2.7.13.3) - Escherichia coli
4473	Q19NI5	Q19NI5_ECOK1	TnsB - Escherichia coli O1:K1 / APEC
4621	P0A1M6	SPAR_SHIFL	Surface presentation of antigens protein spaR (Spa29 protein) - Shigella flexneri
4661	P21320	DINIR_ECOLI	DinI-like protein in retron EC67 - Escherichia coli
4699	Q323Q8	Q323Q8_SHIBS	Putative bacteriophage tail protein - Shigella boydii serotype 4 (strain Sb227)
4719	Q3YVW7	Q3YVW7_SHISS	Putative adhesin - Shigella sonnei (strain Ss046)
4723	Q0T992	Q0T992_ECOL5	Putative transposase - Escherichia coli O6:K15:H31 (strain 536 / UPEC)
4749	A2UGV6	A2UGV6_ECOLI	Short-chain dehydrogenase/reductase SDR - Escherichia coli B
4803	Q8Z6T3	Q8Z6T3_SALTI	Putative bacteriophage baseplate protein - Salmonella typhi
4831	P0A1L7	SPAQ_SALTY	Surface presentation of antigens protein spaQ - Salmonella typhimurium
4875	Q8FJJ0	ENDPH_ECOL6	Probable replication endonuclease from prophage-like region (EC 3.1.-.-) - Escherichia coli O6
4923	P03736	VMTH_LAMBD	Minor tail protein H [Contains: Minor tail protein H*] - Bacteriophage lambda
4967	A1AEG3	A1AEG3_ECOK1	Bacteriophage V tail/DNA circulation protein - Escherichia coli O1:K1 / APEC
4993	P26701	VPI_BPP2	Tail protein I (GpI) - Bacteriophage P2
5121	A2UP23	A2UP23_ECOLI	Putative methyltransferase - Escherichia coli B
5136	A1AEG2	A1AEG2_ECOK1	Putative tail protein - Escherichia coli O1:K1 / APEC
5284	P29444	XYLB_KLEPN	Xylulose kinase (EC 2.7.1.17) (Xylulokinase) - Klebsiella pneumoniae
5354	Q323S1	Q323S1_SHIBS	Possible secretory protein - Shigella boydii serotype 4 (strain Sb227)
5398	A2UEY4	A2UEY4_ECOLI	Phage small terminase subunit - Escherichia coli B
5476	Q0T7V3	Q0T7V3_SHIF8	Putative bacteriophage protein - Shigella flexneri serotype 5b (strain 8401)
5532	P03711	VCAC_LAMBD	Minor capsid protein C (GPC) [Contains: Capsid assembly protein NU3] - Bacteriophage lambda
5658	Q8SBG5	Q8SBG5_BPSF5	Tail protein - Bacteriophage SfV (Shigella flexneri bacteriophage V)
5684	P31058	YADC_ECOLI	Hypothetical fimbrial-like protein yadC precursor - Escherichia coli
5797	Q8FJG0	Q8FJG0_ECOL6	Putative phage tail protein - Escherichia coli O6
6006	Q8Z6T5	Q8Z6T5_SALTI	Putative bacteriophage tail fibre protein (Putative bacteriophage tail fiber protein) - Salmonella typhi
6008	Q8FJH4	Q8FJH4_ECOL6	Putative membrane protein - Escherichia coli O6
6039	P03731	VMTZ_LAMBD	Minor tail protein Z (GpZ) - Bacteriophage lambda
6211	Q0SYA3	Q0SYA3_SHIF8	Putative permease - Shigella flexneri serotype 5b (strain 8401)
6268	Q323S6	Q323S6_SHIBS	Putative capsid scaffolding protein - Shigella boydii serotype 4 (strain Sb227)
6279	Q0SYC6	Q0SYC6_SHIF8	Putative inner membrane lipoprotein - Shigella flexneri serotype 5b (strain 8401)
6448	Q8XB95	Q8XB95_ECO57	Putative invasin - Escherichia coli O157:H7
6488	Q8FJH5	Q8FJH5_ECOL6	Fels-2 prophage: probable prophage lysozyme - Escherichia coli O6
6576	A1AEC0	A1AEC0_ECOK1	Transposase for ISEc12 - Escherichia coli O1:K1 / APEC
6642	P03714	VCF2_LAMBD	Tail attachment protein (Minor capsid protein FII) - Bacteriophage lambda
6766	P77747	OMPN_ECOLI	Outer membrane protein N precursor (Porin ompN) - Escherichia coli
6778	Q9ZHC7	SILP_SALTY	Putative cation-transporting P-type ATPase (EC 3.6.3.-) - Salmonella typhimurium
7041	A3WJZ4	A3WJZ4_9GAMM	Putative type I site-specific deoxyribonuclease LldI chain protein - Idiomarina baltica OS145
7122	P41059	CP80_BP186	Hypothetical 8.5 kDa protein in gpA 5&apos;region - Bacteriophage 186
7163	P07760	RBTR_KLEAE	Ribitol operon repressor (Rbt operon repressor) - Klebsiella aerogenes
7249	P36933	VPR_BPP2	Tail completion protein R (GpR) - Bacteriophage P2
7310	Q8XDK9	Q8XDK9_ECO57	Putative regulatory protein (Putative transcriptional regulator) - Escherichia coli O157:H7
7454	P51767	VPJ_BPP2	Baseplate assembly protein J (GpJ) - Bacteriophage P2
7456	A1AEG7	A1AEG7_ECOK1	Bacteriophage V tail sheath pro - Escherichia coli O1:K1 / APEC
7582	P41786	PRGK_SALTY	Lipoprotein prgK precursor - Salmonella typhimurium
7599	Q1V9X2	Q1V9X2_VIBAL	Putative transcriptional regulator - Vibrio alginolyticus 12G01
7615	P10486	T1R1_ECOLI	Type I restriction enzyme EcoR124II R protein (EC 3.1.21.3) (R.EcoR124II) - Escherichia coli
7961	Q8X8E6	Q8X8E6_ECO57	, complete genome (Hypothetical membrane protein) - Escherichia coli O157:H7
7962	Q8CY08	Q8CY08_ECOL6	Putative Phage baseplate assembly protein - Escherichia coli O6
7988	P10312	VPD_BPP2	Gene D protein (GpD) - Bacteriophage P2
7995	P21311	DMA7_ECOLI	Retron EC67 DNA adenine methylase (EC 2.1.1.72) (ORF1-EC67 DAM) (M.Eco67Dam) - Escherichia coli
8057	Q9ZHD4	SILS_SALTY	Probable sensor kinase silS (EC 2.7.13.3) - Salmonella typhimurium
8080	Q9F4L6	Q9F4L6_ECOLI	Ribitol kinase - Escherichia coli
8286	P21316	YR7B_ECOLI	Putative uncharacterized protein ORFB in retron EC67 - Escherichia coli
8287	A2UFW8	A2UFW8_ECOLI	Peptidase M23B - Escherichia coli B
8369	Q8GQN6	Q8GQN6_ECOLI	D-arabitol repressor - Escherichia coli
8377	Q3SBC7	Q3SBC7_ECOLI	EivH - Escherichia coli
8474	Q47453	PCOB_ECOLI	Copper resistance protein B precursor - Escherichia coli
8564	Q8W627	Q8W627_9CAUD	Putative major capsid protein - Enterobacteria phage phiP27
8607	Q47456	PCOR_ECOLI	Transcriptional regulatory protein pcoR - Escherichia coli
8620	Q9ZHC9	SILA_SALTY	Putative cation efflux system protein silA - Salmonella typhimurium
8662	Q9ZHD2	SILC_SALTY	Probable outer membrane lipoprotein silC precursor - Salmonella typhimurium
8693	Q9AFR1	Q9AFR1_SHIFL	Putative transposase - Shigella flexneri
8753	P68659	VHTJ_ECOL6	Lambda prophage-derived head-to-tail joining protein W (gpW) - Escherichia coli O6
8762	A1YSK3	A1YSK3_KLEPN	Type I DNA methylase - Klebsiella pneumoniae subsp. pneumoniae
8769	O52718	DALT_KLEPN	D-arabinitol transporter - Klebsiella pneumoniae
8845	O52720	DALD_KLEPN	D-arabinitol 4-dehydrogenase (EC 1.1.1.11) - Klebsiella pneumoniae
8859	Q663Z5	Q663Z5_YERPS	Possible type I restriction enzyme (Restriction subunit) (EC 3.1.21.3) - Yersinia pseudotuberculosis
9044	P51772	VPX_BPP2	Tail protein X (GpX) - Bacteriophage P2
9214	Q0HYR0	Q0HYR0_SHESR	Phage integrase family protein - Shewanella sp. (strain MR-7)
9417	A2UP24	A2UP24_ECOLI	Integrase, catalytic region - Escherichia coli B
9884	Q663Z6	Q663Z6_YERPS	Putative predicted metal-dependent hydrolase - Yersinia pseudotuberculosis
9949	P10484	T1M1_ECOLI	Type I restriction enzyme EcoR124II M protein (EC 2.1.1.72) (M.EcoR124II) - Escherichia coli
9963	P72420	P72420_9ENTR	Sty SBLI - Salmonella enterica
10176	Q47452	PCOA_ECOLI	Copper resistance protein A precursor - Escherichia coli
10377	Q9ZHD3	SILR_SALTY	Probable transcriptional regulatory protein silR - Salmonella typhimurium
10422	Q19NI6	Q19NI6_ECOK1	TnsA - Escherichia coli O1:K1 / APEC
10469	Q19NI4	Q19NI4_ECOK1	TnsC - Escherichia coli O1:K1 / APEC
10822	Q9ZHD0	SILB_SALTY	Putative membrane fusion protein silB precursor - Salmonella typhimurium
10948	P00335	RIDH_KLEAE	Ribitol 2-dehydrogenase (EC 1.1.1.56) (RDH) - Klebsiella aerogenes
11152	Q47454	PCOC_ECOLI	Copper resistance protein C precursor - Escherichia coli
11672	Q6PMM0	Q6PMM0_PSEST	CopA (Fragment) - Pseudomonas stutzeri (Pseudomonas perfectomarina)
